# Supplementary material for: SNF1-Related Protein Kinase 1 Activity Represses the Canonical Translational Machinery
Source: Plants (Basel). 2022 May 20;11(10):1359. doi: 10.3390/plants11101359 (PMC9147276; doi:10.3390/plants11101359)
Supplement: Supplementary file 1 [file plants-11-01359-s001.zip]

Archive with 1 entries (1 files):
- plants-1706052-supplementary.pdf
